# Supplementary material for: Green Transformational Leadership and Value–Action Barrier on Employees’ Pro-Environmental Behavior: The Moderating Role of Green Brand Image in Chinese Food Manufacturing Enterprises
Source: Behav Sci (Basel). 2026 Jan 5;16(1):71. doi: 10.3390/bs16010071 (PMC12837736; doi:10.3390/bs16010071)
Supplement: Supplementary file 1 [file behavsci-16-00071-s001.zip]

Archive with 2 entries (2 files):
- File S1. Informed Consent Form (Bilingual).pdf
- File S2. Abbreviations and Questionnaire.pdf
